# Supplementary material for: Colonization of Northern Europe by Zygaena filipendulae (Lepidoptera)
Source: Ecol Evol. 2019 Apr 3;9(8):4796–804. doi: 10.1002/ece3.5082 (PMC6476778; doi:10.1002/ece3.5082)
Supplement: Supplementary file 1 [file ECE3-9-4796-s001.xlsx]

## Sheet: Sheet1
Primers used for Zygaena filipendulae populations
Name	Sequence	Binding in	Used for amplifying intron	Fw/rev
ZfCYP405A2 Fw	GTTCCCGCTGGTGTTGGTTGG	Exon 1	1	Fw
CYP405A2 P3	CTATGTGCGCAAGAGCAGTC		1	Fw
CYP405A2 P26	CCHGGKGACARACCDTTRCCRTTG		1	Fw
CYP405A2 P11	TGAGAACTGGGTGATGCTTTGCGA	Exon 2	2	Fw
CYP405A2 P39	CAGGCATGGACAGCAGACGTTCC		2	Fw
CYP405A2 P47	CTGAGAACTGGGTGATGCTT		2	Fw
CYP405A2 P51	GATGGGCACTGAGAACTG		2	Fw
CYP405A2 P56	CACAGGCATGGACAGCAGA		2	Fw
CYP405A2 P19	TCGCAAAGCATCACCCAGTTCTCA		1	Rev
CYP405A2 P40	GGAACGTCTGCTGTCCATGCCTG		1	Rev
CYP405A2 P9	TTCTAAGTCATCCAACGGAACTATCG	Exon 3	3	Fw
CYP405A2 P43	TAGAGAGAAATGCTGCCTTCAAGCCA		3	Fw
CYP405A2 P45	CCAACGGAACTATCGAAACC		3	Fw
CYP405A2 P14	CGATAGTTCCGTTGGATGACTTAGAA		2	Rev
CYP405A2 P27	TGGYAASAWGGCWGCATTTCTCTCTA		2	Rev
CYP405A2 P46	TGAATTCCCGAAAAATGGCTTG		2	Rev
CYP405A2 P52	AAAGGTTTCGATAGTTCCG		2	Rev
CYP405A2 P55	GCATTTCTCTCTAAAGGTTTCG		2	Rev
CYP405A2 P10	GGAAGTCGACCCGCAAGTTGA	Exon 4	4	Fw
CYP405A2 P38	GCAAGTTGATCGTATCCAGCTTC		4	Fw
CYP405A2 P50	GAGAAATGGAAGTCGACCC		4	Fw
CYP405A2 P20	TCAACTTGCGGGTCGACTTCC		3	Rev
CYP405A2 P44	GAAGATCTGTGCAAGCTGGT		3	Rev
CYP405A2 P21	CATGGGTGTTGAACGCAATTTCCT	Exon 5	5+6+7	Fw
CYP405A2 P41	AGCACCGCTATTTCAAGACCG		5+6+7	Fw
CYP405A2 P13	AGGAAATTGCGTTCAACACCCATG		4	Rev
CYP405A2 P37	CGGTCTTGAAATAGCGGTGCT		4	Rev
CYP405A2 P18	TTGGACTCCGATGTACAAAGA	Exon 6	6+7	Fw
CYP405A2 P35	TCTTTGTACATCGGAGTCCAA		5	Rev
CYP405A2 P17	GAACTCAGAGTATATCGATGAGA	Exon 7	7	Fw
CYP405A2 P24	TVGCCWAACGGWGATCCHNTG		7	Fw
CYP405A2 P34	TCTCATCGATATACTCTGAGTTC		5+6	Rev
CYP405A2 P42	CACTGGCTCTCCGTTTGGTAA		5+6	Rev
CYP405A2 P5	CACRCTTGTACTTAATGGCTAAATATCC	Exon 8	8	Fw
CYP405A2 P7	GTACARCAGAAAGCTATYGAAGAACAAATG		8	Fw
CYP405A2 P6	GGATATTTAGCCATTAAGTACAAGYGTG		5+6+7	Rev
CYP405A2 P8	CATTTGTTCTTCRTATGCTTTCTGYTGTAC		5+6+7	Rev
CYP405A2 P12	AACTTATCTTCGCCGAATATCATC		5+6+7	Rev
CYP405A2 P31	GCTTCAAGATATTTCATKTYRYYYARATC		5+6+7	Rev
CYP405A2 P22	TAACCCAGCTTCGTACATCGTGCCT	Exon 9	9	Fw
CYP405A2 P32	CCWTTYAGYGCYGGACMWAGRRR		9	Fw
CYP405A2 P49	CTTCGTACATCGTGCCTTTCA		9	Fw
CYP405A2 P29	CAWAGAAYCGCTCAGGMWYGAAT		8	Rev
CYP405A2 P23	AGGCACGATGTACGAAGCTGGGTTA		8	Rev
CYP405A2 P33	CTWKGTCCRGCRCTRAAWGGMA		8	Rev
CYP405A2 P4	TGGTTCTTTTGCAACGCTAA	Exon 10	9	Rev
CYP405A2 P48	GGCAATATCTGGTTCTTTTG		9	Rev
CYP405A2 Rev	CCGTTGTCAGATTCCAGTAACATACG		9	Rev
1. choice	Degenerate primers
